# Supplementary material for: Chemical Constituents of the Flowers of Pueraria lobata and Their Cytotoxic Properties
Source: Plants (Basel). 2022 Jun 22;11(13):1651. doi: 10.3390/plants11131651 (PMC9269118; doi:10.3390/plants11131651)
Supplement: Supplementary file 1 [file plants-11-01651-s001.zip]

Archive with 1 entries (1 files):
- plants-1771004-supplementary-R2.pdf
